# Supplementary material for: New Brazilian Cerambycidae from the Amazonian region (Coleoptera)
Source: Zookeys. 2016 Jul 6;(603):131–40. doi: 10.3897/zookeys.603.7335 (PMC4978004; doi:10.3897/zookeys.603.7335)
Supplement: XML Treatment for Psapharochrus bezarki [file zookeys.603.7335-treatment1.xml]

<!DOCTYPE tp:taxon-treatment
  PUBLIC "-//TaxonX//DTD Taxonomic Treatment Publishing DTD v0 20100105//EN" "tax-treatment-NSO.dtd">
<tp:taxon-treatment xmlns:tp="http://www.plazi.org/taxpub"><tp:treatment-meta><kwd-group><label>Taxon classification</label><kwd><named-content content-type="kingdom">Animalia</named-content></kwd><kwd><named-content content-type="order">Coleoptera</named-content></kwd><kwd><named-content content-type="family">Cerambycidae</named-content></kwd></kwd-group><mixed-citation publication-type="journal"><person-group><name><surname>Santos-Silva</surname><given-names>Antonio</given-names></name><name><surname>Galileo</surname><given-names>Maria Helena M.</given-names></name></person-group><article-title>New Brazilian <tp:taxon-name><tp:taxon-name-part taxon-name-part-type="family">Cerambycidae</tp:taxon-name-part></tp:taxon-name> from the Amazonian region (<tp:taxon-name><tp:taxon-name-part taxon-name-part-type="order">Coleoptera</tp:taxon-name-part></tp:taxon-name>)</article-title><source>Zookeys</source><day>6</day><month>7</month><year>2016</year><volume>2016</volume><issue>603</issue><fpage>131</fpage><lpage>140</lpage><pub-id pub-id-type="doi">10.3897/zookeys.603.7335</pub-id></mixed-citation></tp:treatment-meta><tp:nomenclature><tp:taxon-name>
              <tp:taxon-name-part taxon-name-part-type="genus">Psapharochrus</tp:taxon-name-part>
              <tp:taxon-name-part taxon-name-part-type="species">bezarki</tp:taxon-name-part>
              <object-id xmlns:xlink="http://www.w3.org/1999/xlink" content-type="zoobank" xlink:type="simple">http://zoobank.org/C131C15F-145C-4412-B6DA-4A1BB126D4CA</object-id>
            </tp:taxon-name><tp:taxon-status xmlns:xlink="http://www.w3.org/1999/xlink" xlink:type="simple">sp. n.</tp:taxon-status><xref ref-type="fig" rid="F1">Figs 1–5</xref></tp:nomenclature><tp:treatment-sec sec-type="description"><title>Description.</title><p>Holotype female. Integument dark-brown; mouthparts reddish-brown, except for palpi mostly dark-brown.</p><p>
              <italic>Head</italic>. Frons moderately coarsely, sparsely punctate; with ochraceous pubescence on wide band on each side of longitudinal sulcus, longitudinal lateral wide band connected to transverse band below antennal tubercles and narrow band around eyes; remaining surface glabrous or nearly so. Area between antennal tubercles moderately, coarsely punctate laterally, smooth centrally; with ochraceous pubescence close to antennal tubercles, glabrous centrally. Vertex moderately, coarsely punctate between upper eye lobes, impunctate on remaining surface; on each side with large, elliptical macula with brown pubescence, surrounded laterally and posteriorly with dense, yellowish pubescence (becoming wider behind upper eye lobe); remaining surface with slightly conspicuous brownish pubescence. Area behind eyes microsculptured on wide band close to eye, moderately, finely, abundantly punctate on remaining surface; glabrous, except for narrow pubescent band close to eye. Genae transversely striate laterally, very finely striate and punctate toward frons; with short, ochraceous, sparse setae, except for narrow band close to eye. Submentum with transverse, narrow central carina; microsculptured, with short, ochraceous pubescence. Antennal tubercles mostly glabrous, impunctate. Longitudinal sulcus distinct from clypeus to anterior margin of prothorax. Distance between upper eye lobes 0.55 times length of scape; distance between lower eye lobes in front equal to length of scape. Antennae 1.4 times elytral length; reaching elytral apex; scape with brownish pubescence, maculate with ochraceous pubescence; antennomeres III–IV with yellowish-white pubescence on base and transverse band before apex, remaining surface with brownish pubescence; antennomeres V–X with yellowish-white pubescence on basal third, brown on distal third (gradually widening toward X); antennomere XI with yellowish-white pubescence; antennal formula based on antennomere III: scape = 0.70; pedicel = 0.18; IV = 0.71; V = 0.51; VI = 0.41; VII = 0.37; VIII = 0.32; IX = 0.31; X = 0.26; XI = 0.26.</p><p>
              <italic>Thorax</italic>. Prothorax 1.8 times wider than long (including lateral tubercles); lateral tubercles, large, conical, with blunt apex. Pronotum coarsely, deeply, sparsely punctate, finer, denser on each side of central tubercle; with three distinct tubercles: one on each side, very large, reniform; another centrally, triangular at base, carina-shaped toward apex; with ochraceous pubescence, denser on some regions, absent or nearly so on others. Sides of prothorax coarsely, moderately abundantly punctate; with yellowish-white, dense pubescence, less so near anterior margin. Prosternum impunctate; with yellowish-white pubescence laterally and close to coxal cavities. Prosternal process wide, centrally distinctly wider than base of peduncle of profemora; with yellowish-white pubescence, not obscuring integument. Mesosternum microsculptured, except for smooth, transverse anterior band; with short, moderately sparse, ochraceous pubescence, but glabrous on smooth region. Mesepisterna, mesepimera, and metepisterna with dense yellowish-white pubescence. Metasternum with dense yellowish-white pubescence; centrally rubbed in the holotype. Scutellum centrally depressed distally; distal lateral sides distinctly elevated; with brown pubescence, except for narrow yellowish band at apex.</p><p>
              <italic>Elytra</italic>. Sides slightly convergent toward distal third, then gradually curved toward apex; with distinct tubercle on each side of scutellum; without distinct carinae; coarsely, sparsely punctate; central area of disc on basal third mostly glabrous; remaining surface of basal 2/3 with ochraceous pubescence, mixed with brown and white pubescence (laterally, on center of this region, with distinct, oblique band of brown pubescence); with zig-zag, transverse band of brown pubescence about beginning of distal third (not reaching suture); with transverse band of brown pubescence on distal quarter; along suture, with rounded spots of brown pubescence; remaining surface of distal third with ochraceous pubescence mixed with brown and white pubescence; apex truncate, with outer angle slightly projected and sutural angle rounded.</p><p>
              <italic>Legs</italic>. Femora and tibiae with yellowish-white pubescence, except for golden pubescence on dorsal sulcus of mesotibiae and ventral apex of meso- and metatibiae.</p><!--PageBreak--><p>
              <italic>Abdomen</italic>. Ventrites microsculptured; with yellowish-white pubescence (partially rubbed in the holotype); ventrite V with longitudinal, narrow, central sulcus on basal 3/4.</p><fig id="F1" position="float" orientation="portrait"><label>Figures 1–7.</label><caption><p>
          <bold>1–5</bold> <italic><tp:taxon-name><tp:taxon-name-part taxon-name-part-type="genus">Psapharochrus</tp:taxon-name-part> <tp:taxon-name-part taxon-name-part-type="species">bezarki</tp:taxon-name-part></tp:taxon-name></italic>, female: <bold>1</bold> dorsal habitus, holotype <bold>2</bold> ventral habitus, holotype <bold>3</bold> lateral habitus, holotype <bold>4</bold> head, frontal view, holotype <bold>5</bold> dorsal habitus, paratype <bold>6–7</bold> <italic><tp:taxon-name><tp:taxon-name-part taxon-name-part-type="genus">Xenofrea</tp:taxon-name-part> <tp:taxon-name-part taxon-name-part-type="species">ayri</tp:taxon-name-part></tp:taxon-name></italic>, holotype male: <bold>6</bold> dorsal habitus <bold>7</bold> head, frontal view.</p></caption><graphic xmlns:xlink="http://www.w3.org/1999/xlink" xlink:href="zookeys-603-131-g001.jpg" position="float" orientation="portrait" xlink:type="simple" id="oo_94879.jpg"/></fig></tp:treatment-sec><tp:treatment-sec sec-type="variation"><title>Variation.</title><p>Frons totally pubescent, but with glabrous area on holotype covered with short, yellowish-brown pubescence; pubescence on frons ochraceous, almost covering entire surface (except for elliptical brown macula); antennal tubercles mostly with ochraceous pubescence; scutellum centrally with wide, yellowish band of pubescence; elytral without glabrous area on basal third; pubescence on ventral side of body more ochraceous.</p></tp:treatment-sec><tp:treatment-sec sec-type="description"><title>Dimensions in mm</title><p>
              <bold>(female)</bold>. Total length (from mandibular apex to abdominal apex), 16.4–17.8; prothorax: length, 2.9–3.4; anterior width, 4.3–4.8; posterior width, 4.3–4.8; largest width, 5.4–6.1; humeral width, 6.3–6.9; elytral length, 11.5–12.7. The largest dimensions are those of the holotype.</p></tp:treatment-sec><tp:treatment-sec sec-type="type material"><title>Type material.</title><p>Holotype female from BRAZIL, <italic>Amazonas</italic>: Manaus (ZF2, km 14, Torre – 40 m high, <named-content xmlns:xlink="http://www.w3.org/1999/xlink" content-type="dwc:verbatimCoordinates" xlink:type="simple"><named-content content-type="geo-json" specific-use="{&#34;type&#34;:&#34;Point&#34;,&#34;coordinates&#34;:[-60.115278,-2.589167]}" xlink:type="simple">02°35'21"S / 60°06'55"W</named-content></named-content>, light trap), 19-22.III.2004, J. A. Rafael, C. S. Motta, F. F. Xavier Filho, A. Silva Filho and J. T. Câmara col. (<named-content xmlns:xlink="http://www.w3.org/1999/xlink" content-type="dwc:institutional_code" xlink:type="simple"><named-content content-type="dwc:institutional_code" xlink:type="simple">INPA</named-content></named-content>). Paratypes - BRAZIL, <italic>Amazonas</italic>: Manaus (ZF2, km 14, Torre – 35 m high, <named-content xmlns:xlink="http://www.w3.org/1999/xlink" content-type="dwc:verbatimCoordinates" xlink:type="simple"><named-content content-type="geo-json" specific-use="{&#34;type&#34;:&#34;Point&#34;,&#34;coordinates&#34;:[-60.115278,-2.589167]}" xlink:type="simple">02°35'21"S / 60°06'55"W</named-content></named-content>, light trap), female, 13-16.VIII.2004, J. A. Rafael, F. F. Xavier Filho, A. R. Ururahy, A. Silva Filho and S. Trovisco col. (<named-content xmlns:xlink="http://www.w3.org/1999/xlink" content-type="dwc:institutional_code" xlink:type="simple">MZSP</named-content>); female, 9-12.XI.2004, C. S. Motta, A. S. Filho, S. Trovisco and L. S. Aquino col. (<named-content xmlns:xlink="http://www.w3.org/1999/xlink" content-type="dwc:institutional_code" xlink:type="simple"><named-content content-type="dwc:institutional_code" xlink:type="simple">INPA</named-content></named-content>).</p></tp:treatment-sec><tp:treatment-sec sec-type="etymology"><title>Etymology.</title><p>The new species is named after Larry G. Bezark, for his contribution toward the knowledge of <tp:taxon-name><tp:taxon-name-part taxon-name-part-type="family">Cerambycidae</tp:taxon-name-part></tp:taxon-name>, his friendship, and constant help.</p></tp:treatment-sec><tp:treatment-sec sec-type="remarks"><title>Remarks.</title><p>
              <italic><tp:taxon-name><tp:taxon-name-part taxon-name-part-type="genus">Psapharochrus</tp:taxon-name-part> <tp:taxon-name-part taxon-name-part-type="species">bezarki</tp:taxon-name-part></tp:taxon-name></italic> sp. n. is similar to <italic><tp:taxon-name><tp:taxon-name-part taxon-name-part-type="genus">Psapharochrus</tp:taxon-name-part> <tp:taxon-name-part taxon-name-part-type="species">bimaculatus</tp:taxon-name-part></tp:taxon-name></italic> (Fuchs, 1959), but differs by the elytra more parallel-sided (distinctly more narrowed toward apex in <italic><tp:taxon-name><tp:taxon-name-part taxon-name-part-type="genus">Psapharochrus</tp:taxon-name-part> <tp:taxon-name-part taxon-name-part-type="species">bimaculatus</tp:taxon-name-part></tp:taxon-name></italic>), and by the presence of the zig-zag brown macula on the distal half of the elytra (absent in <italic><tp:taxon-name><tp:taxon-name-part taxon-name-part-type="genus">Psapharochrus</tp:taxon-name-part> <tp:taxon-name-part taxon-name-part-type="species">bimaculatus</tp:taxon-name-part></tp:taxon-name></italic>). It differs from <italic><tp:taxon-name><tp:taxon-name-part taxon-name-part-type="genus">Psapharochrus</tp:taxon-name-part> <tp:taxon-name-part taxon-name-part-type="species">nigropunctatus</tp:taxon-name-part></tp:taxon-name></italic> (Tippmann, 1960) by the scutellum proportionally larger, longitudinally sulcate posteriorly (smaller and flat in <italic><tp:taxon-name><tp:taxon-name-part taxon-name-part-type="genus">Psapharochrus</tp:taxon-name-part> <tp:taxon-name-part taxon-name-part-type="species">nigropunctatus</tp:taxon-name-part></tp:taxon-name></italic>), and by the protibiae not laterally flattened (flattened in <italic><tp:taxon-name><tp:taxon-name-part taxon-name-part-type="genus">Psapharochrus</tp:taxon-name-part> <tp:taxon-name-part taxon-name-part-type="species">nigropunctatus</tp:taxon-name-part></tp:taxon-name></italic>). It can be separated from <italic><tp:taxon-name><tp:taxon-name-part taxon-name-part-type="genus">Psapharochrus</tp:taxon-name-part> <tp:taxon-name-part taxon-name-part-type="species">lanei</tp:taxon-name-part></tp:taxon-name></italic> (Marinoni &amp; Martins, 1978) by the lateral tubercles of pronotum reniform (subconical in <italic><tp:taxon-name><tp:taxon-name-part taxon-name-part-type="genus">Psapharochrus</tp:taxon-name-part> <tp:taxon-name-part taxon-name-part-type="species">lanei</tp:taxon-name-part></tp:taxon-name></italic>), by the scutellum larger and longitudinally sulcate posteriorly (smaller and flat in <italic><tp:taxon-name><tp:taxon-name-part taxon-name-part-type="genus">Psapharochrus</tp:taxon-name-part> <tp:taxon-name-part taxon-name-part-type="species">lanei</tp:taxon-name-part></tp:taxon-name></italic>), and by the lateral tubercles of prothorax with blunt apex (acute in <italic><tp:taxon-name><tp:taxon-name-part taxon-name-part-type="genus">Psapharochrus</tp:taxon-name-part> <tp:taxon-name-part taxon-name-part-type="species">lanei</tp:taxon-name-part></tp:taxon-name></italic>).</p></tp:treatment-sec></tp:taxon-treatment>
