# Supplementary material for: New Brazilian Cerambycidae from the Amazonian region (Coleoptera)
Source: Zookeys. 2016 Jul 6;(603):131–40. doi: 10.3897/zookeys.603.7335 (PMC4978004; doi:10.3897/zookeys.603.7335)
Supplement: XML Treatment for Xenofrea ayri [file zookeys.603.7335-treatment2.xml]

<!DOCTYPE tp:taxon-treatment
  PUBLIC "-//TaxonX//DTD Taxonomic Treatment Publishing DTD v0 20100105//EN" "tax-treatment-NSO.dtd">
<tp:taxon-treatment xmlns:tp="http://www.plazi.org/taxpub"><tp:treatment-meta><kwd-group><label>Taxon classification</label><kwd><named-content content-type="kingdom">Animalia</named-content></kwd><kwd><named-content content-type="order">Coleoptera</named-content></kwd><kwd><named-content content-type="family">Cerambycidae</named-content></kwd></kwd-group><mixed-citation publication-type="journal"><person-group><name><surname>Santos-Silva</surname><given-names>Antonio</given-names></name><name><surname>Galileo</surname><given-names>Maria Helena M.</given-names></name></person-group><article-title>New Brazilian <tp:taxon-name><tp:taxon-name-part taxon-name-part-type="family">Cerambycidae</tp:taxon-name-part></tp:taxon-name> from the Amazonian region (<tp:taxon-name><tp:taxon-name-part taxon-name-part-type="order">Coleoptera</tp:taxon-name-part></tp:taxon-name>)</article-title><source>Zookeys</source><day>6</day><month>7</month><year>2016</year><volume>2016</volume><issue>603</issue><fpage>131</fpage><lpage>140</lpage><pub-id pub-id-type="doi">10.3897/zookeys.603.7335</pub-id></mixed-citation></tp:treatment-meta><tp:nomenclature><tp:taxon-name>
              <tp:taxon-name-part taxon-name-part-type="genus">Xenofrea</tp:taxon-name-part>
              <tp:taxon-name-part taxon-name-part-type="species">ayri</tp:taxon-name-part>
              <object-id xmlns:xlink="http://www.w3.org/1999/xlink" content-type="zoobank" xlink:type="simple">http://zoobank.org/84B64850-D902-4005-A1C9-F24B9D0CEBCA</object-id>
            </tp:taxon-name><tp:taxon-status xmlns:xlink="http://www.w3.org/1999/xlink" xlink:type="simple">sp. n.</tp:taxon-status><xref ref-type="fig" rid="F1">Figs 6–7</xref><xref ref-type="fig" rid="F2">, 8–9</xref><!--PageBreak--><!--PageBreak--></tp:nomenclature><tp:treatment-sec sec-type="description"><title>Description.</title><p>Holotype male. Integument dark-brown, almost black; base of antennomeres III–V, coxae, femora, and most tibiae dark reddish-brown; abdominal ventrites brown.</p><p>
              <italic>Head</italic>. Frons, area between eyes and vertex finely, abundantly punctate; with gray pubescence, not entirely obscuring integument. Area behind eyes microsculptured, <!--PageBreak-->mainly toward lower lobe; with wide band of gray pubescence close to eye, glabrous toward prothoracic margin. Genae finely, abundantly punctate close to eye, smooth on apex; with gray, moderately sparse pubescence. Antennal tubercles covered with gray pubescence. Longitudinal sulcus distinct from clypeus to posterior margin of upper eye lobes. Distance between upper eye lobes 0.3 times length of scape; distance between lower eye lobes in frontal view 0.6 times length of scape. Antennae 1.85 times elytral length; reaching elytral apex at middle of antennomere VIII; antennomeres with short, gray pubescence interspersed with short, erect yellowish setae (denser toward distal antennomeres); antennal formula based on antennomere III: scape = 0.91; pedicel = 0.27; IV = 1.24; V = 0.72; VI = 0.69; VII = 0.67; VIII = 0.57; IX = 0.51; X = 0.48; XI = 0.51.</p><p>
              <italic>Thorax</italic>. Prothorax 1.3 times wider than long (including lateral tubercles); lateral tubercles placed before middle, blunt; anterolateral tubercles slightly distinct. Pronotum finely, abundantly punctate; with moderately thick, decumbent, abundant, gray setae, distinctly not obscuring integument, slightly denser laterally and on narrow, longitudinal, central band on anterior half; basal margin straight; anterior margin, rounded, somewhat projected forward centrally. Sides of prothorax with sculpture and setae as on pronotum (punctures slightly coarser). Prosternum notably narrow, about 1/3 of length of procoxal cavity; finely, densely punctate, with very short, decumbent setae. Prosternal process centrally narrowed, narrowest area as wide as half of base of peduncle of profemora. Mesosternum about as long as prosternum; finely, densely punctate; with short, decumbent, gray setae, not obscuring integument. Mesepisterna and mesepimera finely, abundantly punctate (punctures slightly coarser than on mesosternum); with gray, decumbent setae (longer than on mesosternum), not obscuring integument. Metepisterna with gray, decumbent, dense setae, obscuring integument. Metasternum with gray, dense pubescence. Scutellum with gray, moderately sparse, decumbent setae.</p><p>
              <italic>Elytra</italic>. Sides slightly convergent from humerus to about distal third, then rounded, narrowed toward sutural angle; coarsely, densely punctate (slightly finer toward apex); with gray, thick, short setae forming longitudinal rows (somewhat less distinctly on anterior quarter).</p><p>
              <italic>Legs</italic>. Femora notably clavate; with decumbent, gray pubescence, not obscuring integument. Tibiae mostly with gray, decumbent, short setae.</p><p>
              <italic>Abdomen</italic>. Ventrites finely, abundantly punctate; with decumbent, grayish setae, not obscuring integument.</p></tp:treatment-sec><tp:treatment-sec sec-type="description"><title>Dimensions in mm.</title><p>Total length, 4.40; prothorax: length, 1.00; anterior width, 1.15; posterior width, 1.15; largest width, 1.40; humeral width, 1.75; elytral length, 3.15.</p><fig id="F2" position="float" orientation="portrait"><label>Figures 8–13.</label><caption><p>
          <bold>8–9</bold> <italic><tp:taxon-name><tp:taxon-name-part taxon-name-part-type="genus">Xenofrea</tp:taxon-name-part> <tp:taxon-name-part taxon-name-part-type="species">ayri</tp:taxon-name-part></tp:taxon-name></italic>, holotype male: <bold>8</bold> ventral habitus <bold>9</bold> lateral habitus <bold>10–13</bold> <italic><tp:taxon-name><tp:taxon-name-part taxon-name-part-type="genus">Mecometopus</tp:taxon-name-part> <tp:taxon-name-part taxon-name-part-type="species">wappesi</tp:taxon-name-part></tp:taxon-name></italic>, holotype male: <bold>10</bold> lateral habitus <bold>11</bold> dorsal habitus <bold>12</bold> ventral habitus <bold>13</bold> head, frontal view.</p></caption><graphic xmlns:xlink="http://www.w3.org/1999/xlink" xlink:href="zookeys-603-131-g002.jpg" position="float" orientation="portrait" xlink:type="simple" id="oo_94880.jpg"/></fig></tp:treatment-sec><tp:treatment-sec sec-type="type material"><title>Type material.</title><p>Holotype male from BRAZIL, <italic>Amazonas</italic>: Novo Airão (<named-content xmlns:xlink="http://www.w3.org/1999/xlink" content-type="dwc:verbatimCoordinates" xlink:type="simple"><named-content content-type="geo-json" specific-use="{&#34;type&#34;:&#34;Point&#34;,&#34;coordinates&#34;:[-60.935278,-2.644167]}" xlink:type="simple">02°38'39“S / 60°56'07"W</named-content></named-content>; armadilha luminosa, dossel, 18:00–21:00h), 27.VIII.2011, F. F. Xavier &amp; A. Agudelo col. (<named-content xmlns:xlink="http://www.w3.org/1999/xlink" content-type="dwc:institutional_code" xlink:type="simple"><named-content content-type="dwc:institutional_code" xlink:type="simple">INPA</named-content></named-content>).</p></tp:treatment-sec><tp:treatment-sec sec-type="etymology"><title>Etymology.</title><p>Tupi, ayrí = tiny; relating to the small size of the species.</p></tp:treatment-sec><tp:treatment-sec sec-type="remarks"><title>Remarks.</title><p>
              <italic><tp:taxon-name><tp:taxon-name-part taxon-name-part-type="genus">Xenofrea</tp:taxon-name-part> <tp:taxon-name-part taxon-name-part-type="species">ayri</tp:taxon-name-part></tp:taxon-name></italic> sp. n. is the smallest known species of the genus, and can be easily recognized by the elytral pubescence forming rows, while in the other species the elytra always have different complex patterns.</p><!--PageBreak--><!--PageBreak--></tp:treatment-sec><tp:treatment-sec><!--Section generated to contain objects referenced in tp:taxon-treatment.--><fig id="F1" position="float" orientation="portrait"><label>Figures 1–7.</label><caption><p>
          <bold>1–5</bold> <italic><tp:taxon-name><tp:taxon-name-part taxon-name-part-type="genus">Psapharochrus</tp:taxon-name-part> <tp:taxon-name-part taxon-name-part-type="species">bezarki</tp:taxon-name-part></tp:taxon-name></italic>, female: <bold>1</bold> dorsal habitus, holotype <bold>2</bold> ventral habitus, holotype <bold>3</bold> lateral habitus, holotype <bold>4</bold> head, frontal view, holotype <bold>5</bold> dorsal habitus, paratype <bold>6–7</bold> <italic><tp:taxon-name><tp:taxon-name-part taxon-name-part-type="genus">Xenofrea</tp:taxon-name-part> <tp:taxon-name-part taxon-name-part-type="species">ayri</tp:taxon-name-part></tp:taxon-name></italic>, holotype male: <bold>6</bold> dorsal habitus <bold>7</bold> head, frontal view.</p></caption><graphic xmlns:xlink="http://www.w3.org/1999/xlink" xlink:href="zookeys-603-131-g001.jpg" position="float" orientation="portrait" xlink:type="simple" id="oo_94879.jpg"/></fig></tp:treatment-sec></tp:taxon-treatment>
